# Supplementary material for: Human Spermatogenic Failure Purges Deleterious Mutation Load from the Autosomes and Both Sex Chromosomes, including the Gene DMRT1
Source: PLoS Genet. 2013 Mar 21;9(3):e1003349. doi: 10.1371/journal.pgen.1003349 (PMC3605256; doi:10.1371/journal.pgen.1003349)
Supplement: Table S1 — The results of CNV burden tests performed on the Utah cohort. Each subtable contains summary statistics for a different subset of CNVs, selected by size and/or frequency. (XLSX) [file pgen.1003349.s015.xlsx]

## Sheet: Legend
Supplementary Table 1
CNV Burden Statistics for Utah Cohort
Contained within this file are several subtables supporting the CNV burden tests reported in the main text. Each worksheet (subtable) contains summary statistics for a different subset of CNVs, selected by size and/or frequency.
Subtables
Name	Description
all_sums	The complete set of CNVs for this cohort
5p_sums	All CNVs with call frequency less than 5 percent
100kb_5p_sums	All CNVs with call frequency less than 5 percent and greater than 100kb in size
Legend
Variable	Description
class	Genomic location and "type" of CNV (deletions or duplications)
size	Size threshold for inclusion of CNV into analysis
ncnv	Total number of calls made in this class (cases + controls)
a_rate	Average number of CNVs in azoospermic cases
o_rate	Average number of CNVs in oligozoospermic cases
c_rate	Average number of CNVs in normospermic controls
co_pv	p-value of test comparing rates in combined azoo+ozoo cases versus controls
p_oa	p-value of test comparing rates in azoospermic versus oligozoospermic cases
a_totkb	Average total amount of aneuploid sequence in azoospermic cases
o_totkb	Average total amount of aneuploid sequence in oligozoospermic cases
c_totkb	Average total amount of aneuploid sequence in normospermic controls
p_totkb	p-value of test comparing total amount of aneuploid sequence in combined cases versus controls (a_totkb+o_totkb vs c_totkb)

## Sheet: utah_all_sums
class	Size	ncnv	a_rate	o_rate	c_rate	co_pv	p_oa	sema_rate	semo_rate	semc_rate	a_totkb	o_totkb	c_totkb	p_totkb	sema_totkb	semo_totkb	semc_totkb
all	all	3065	21.0571	20.7755	21.129	0.95491	0.91784	0.75698	0.78964	0.69883	1912.22	1624.89	2148.73	0.36565	162.905	114.355	225.335
dels	all	2571	17.6571	17.8775	17.371	0.54964	0.55961	0.71119	0.7288	0.56105	1152.09	1094.8	1003.06	0.30424	123.654	93.003	75.2799
dups	all	494	3.4	2.89796	3.75806	0.10992	0.35733	0.29046	0.28459	0.372	760.129	530.087	1145.67	0.11372	114.334	68.2894	222.194
x-all	all	118	0.714	1.02	0.694	0.032	0.286	0.227	0.122	0.107	96.681	62.969	41.298	0.219	45.487	13.552	12.025
x-dels	all	109	0.629	0.959	0.645	0.032	0.305	0.221	0.12	0.108	74.655	59.286	41.224	0.312	44.025	13.568	12.029
x-dups	all	9	0.086	0.061	0.048	0.773	0.572	0.048	0.035	0.027	22.026	3.683	0.074	0.518	14.413	2.944	0.05
y-all	all	82	0.4	0.551	0.661	0.763	0.662	0.149	0.16	0.156	231.095	221.936	276.197	0.743	95.201	67.546	65.645
y-dels	all	81	0.4	0.551	0.645	0.89	0.807	0.149	0.16	0.156	231.095	221.936	272.515	0.89	95.201	67.546	65.793
y-dups	all	1	0	0	0.016	0.384	0.25	0	0	0.016	0	0	3.682	0.25	0	0	3.682
auto-all	all	2865	19.943	19.204	19.774	0.847	0.907	0.696	0.727	0.717	1584.44	1339.98	1831.24	0.744	126.349	84.544	226.318
auto-dels	all	2381	16.6286	16.3673	16.0806	0.70316	0.53051	0.64049	0.65575	0.56249	846.337	813.579	689.322	0.03933	61.7181	52.2268	32.1289
auto-dups	all	484	3.314	2.837	3.694	0.118	0.349	0.301	0.279	0.369	738.103	526.404	1141.91	0.083	115.681	68.138	222.216

## Sheet: utah_5p_sums
class	size	ncnv	a_rate	o_rate	c_rate	co_pv	p_oa	sema_rate	semo_rate	semc_rate	a_totkb	o_totkb	c_totkb	p_totkb	sema_totkb	semo_totkb	semc_totkb
all	all	1024	7.11429	7.14286	6.85484	0.58223	0.54738	0.63613	0.58248	0.4338	934.346	641.686	892.296	0.2842	132.727	71.4936	175.102
dels	all	706	4.8	5.36735	4.43548	0.27086	0.56477	0.59239	0.54919	0.2494	442.264	354.71	223.698	0.05311	100.739	51.7961	23.9509
dups	all	318	2.31429	1.77551	2.41935	0.32703	0.91926	0.23469	0.20468	0.31409	492.082	286.975	668.598	1	95.6661	51.6263	173.047
x-all	all	67	0.429	0.551	0.403	0.279	0.825	0.21	0.105	0.081	88.757	35.953	27.374	0.587	45.531	9.773	10.447
x-dels	all	58	0.343	0.49	0.355	0.247	0.948	0.209	0.097	0.08	66.731	32.27	27.299	0.915	44.18	9.581	10.45
x-dups	all	9	0.086	0.061	0.048	0.773	0.572	0.048	0.035	0.027	22.026	3.683	0.074	0.518	14.413	2.944	0.05
y-all	all	9	0.114	0.061	0.032	0.472	0.208	0.055	0.035	0.023	107.026	14.774	11.314	0.205	77.44	10.383	8.419
y-dels	all	8	0.114	0.061	0.016	0.211	0.08	0.055	0.035	0.016	107.026	14.774	7.632	0.079	77.44	10.383	7.632
y-dups	all	1	0	0	0.016	0.384	0.25	0	0	0.016	0	0	3.682	0.25	0	0	3.682
auto-all	all	948	6.571	6.531	6.419	0.573	0.46	0.554	0.545	0.442	738.563	590.959	853.609	0.414	106.881	70.005	175.797
auto-dels	all	640	4.34286	4.81633	4.06452	0.25001	0.44715	0.47975	0.49972	0.25072	268.508	307.666	188.767	0.12794	42.3743	49.1578	20.1808
auto-dups	all	308	2.229	1.714	2.355	0.369	0.927	0.239	0.196	0.313	470.056	283.293	664.842	0.858	96.12	51.213	173.146

## Sheet: utah_100kb_5p
class	freq	ncnv	a_rate	o_rate	,c_rate	p_oa	sema_rate	semo_rate	semc_rate	a_totkb	o_totkb	c_totkb	p_totkb	sema_totkb	semo_totkb	semc_totkb
all	100000	295	2.54286	1.73469	1.95161	0.08732	0.29088	0.20779	0.29844	783.992	473.347	738.431	0.18693	126.133	65.3096	174
dels	100000	123	1.2	0.97959	0.53226	0.00305	0.23479	0.16875	0.08517	343.982	243.921	116.218	0.0031	95.5072	44.0052	23.3149
dups	100000	172	1.34286	0.7551	1.41935	0.83762	0.19637	0.12209	0.28956	440.01	229.426	622.213	0.86315	95.6491	50.1657	172.458
x-all	100000	24	0.286	0.184	0.081	0.117	0.133	0.063	0.035	83.968	35.223	19.428	0.126	42.376	13.184	9.326
x-dels	100000	20	0.2	0.163	0.081	0.421	0.128	0.061	0.035	61.942	32.363	19.428	0.443	40.844	13.019	9.326
x-dups	100000	4	0.086	0.02	0	0.084	0.048	0.02	0	22.026	2.86	0	0.084	14.413	2.86	0
y-all	100000	9	0.114	0.061	0.032	0.208	0.055	0.035	0.023	107.026	14.774	11.314	0.205	77.44	10.383	8.419
y-dels	100000	8	0.114	0.061	0.016	0.08	0.055	0.035	0.016	107.026	14.774	7.632	0.079	77.44	10.383	7.632
y-dups	100000	1	0	0	0.016	0.25	0	0	0.016	0	0	3.682	0.25	0	0	3.682
auto-all	100000	262	2.143	1.49	1.839	0.237	0.256	0.194	0.302	592.998	423.35	707.688	0.42	101.947	64.434	174.709
auto-dels	100000	95	0.886	0.755	0.435	0.016	0.168	0.141	0.078	175.014	196.784	89.157	0.012	40.059	41.605	19.259
auto-dups	100000	167	1.257	0.735	1.403	0.998	0.202	0.119	0.289	417.984	226.566	618.531	0.735	96.013	50.212	172.568
