# Supplementary material for: Human Spermatogenic Failure Purges Deleterious Mutation Load from the Autosomes and Both Sex Chromosomes, including the Gene DMRT1
Source: PLoS Genet. 2013 Mar 21;9(3):e1003349. doi: 10.1371/journal.pgen.1003349 (PMC3605256; doi:10.1371/journal.pgen.1003349)
Supplement: Table S2 — The results of CNV burden tests performed on the Porto cohort. Each subtable contains summary statistics for a different subset of CNVs, selected by size and/or frequency. (XLSX) [file pgen.1003349.s016.xlsx]

## Sheet: Legend
Supplementary Table 2
CNV Burden Statistics for Porto Cohort
Contained within this file are several subtables supporting the CNV burden tests reported in the main text. Each worksheet (subtable) contains summary statistics for a different subset of CNVs, selected by size and/or frequency.
Subtables
Name	Description
all_sums	The complete set of CNVs for this cohort
5p_sums	All CNVs with call frequency less than 5 percent
100kb_5p_sums	All CNVs with call frequency less than 5 percent and greater than 100kb in size
Legend
Variable	Description
class	Genomic location and "type" of CNV (deletions or duplications)
freq	Frequency of CNV for inclusion into analysis
ncnv	Total number of calls made in this class (cases + controls)
a_rate	Average number of CNVs in azoospermic cases
c_rate	Average number of CNVs in normospermic controls
p_rate	p-value of test comparing rates in cases versus controls. P-value was calculated by logistic regression using first 10 principal components of PCA analysis as covariates
a_totkb	Average total amount of aneuploid sequence in azoospermic cases
c_totkb	Average total amount of aneuploid sequence in normospermic controls
p_totkb	p-value of test comparing total amount of aneuploid sequence in cases versus controls, cacluated by t-test
There are several sheets in this file, each sheet reflects summary statistics for a different set of CNVs ascertained by size or frequency

## Sheet: aml_all_sums
class	freq	ncnv	a_rate	c_rate	p_rate	sema_rate	semc_rate	a_totkb	c_totkb	p_totkb	sema_totkb	semc_totkb
all	all	64341	0.954744	56.4333	0.670266	0.762303	0.308873	3364.91	3949.27	0.0106961	83.8786	212.615
dels	all	50009	0.972628	43.7433	0.123732	0.648645	0.260051	1653.31	1678.58	0.583669	41.6627	19.6121
dups	all	14332	0.893096	12.6899	0.123732	0.354207	0.143283	1711.6	2270.69	0.0126538	75.0216	210.93
x-all	all	2210	1.22575	1.8614	0.00749161	0.162533	0.0406277	101.443	95.8996	0.676366	12.064	5.51373
x-dels	all	1283	1.45716	1.04517	0.000136809	0.14823	0.0324188	20.6497	16.5271	0.219681	2.61652	2.09846
x-dups	all	927	0.92943	0.816222	0.39911	0.0764343	0.0276417	80.7933	79.3725	0.913815	12.053	5.16642
y-all	all	185	2.24756	0.135524	0.0101079	0.0478271	0.0156499	181.333	152.24	0.711446	52.8311	58.2157
y-dels	all	75	1.17371	0.063655	0.422754	0.01999	0.0104783	4.23333	31.8	0.00214693	1.54259	8.8254
y-dups	all	110	3.19869	0.0718686	0.00194674	0.0434404	0.010918	177.1	120.44	0.468066	52.6691	57.5844
PAR-all	all	32	2.1904	0.023614	0.797222	0.016838	0.00486787	4.4606	6.42299	0.642735	2.94421	3.03481
PAR-dels	all	16	1.29178	0.013347	0.541458	0.00989661	0.0036789	0.295017	1.56318	0.217176	0.210446	1.00521
PAR-dups	all	16	3.35862	0.0102669	0.368975	0.0138726	0.00323164	4.16559	4.85981	0.865775	2.9391	2.86622
auto-all	all	61946	0.942258	54.4363	0.657391	0.772769	0.300738	3082.14	3701.13	0.00418738	71.2069	203.622
auto-dels	all	48651	0.960449	42.6345	0.781045	0.664367	0.255144	1628.43	1630.25	0.967945	41.9393	17.2207
auto-dups	all	13295	0.876543	11.8018	0.08425	0.330362	0.139327	1453.71	2070.88	0.00345469	59.0891	202.148

## Sheet: aml_5p_sums
class	freq	ncnv	a_rate	c_rate	p_rate	sema_rate	semc_rate	a_totkb	c_totkb	p_totkb	sema_totkb	semc_totkb
all	5p	12868	1.27747	10.7567	0.00104875	0.471053	0.151428	1166.31	1183.83	0.937793	74.8788	211.617
dels	5p	7768	1.31313	6.45996	0.00510047	0.321915	0.0918082	366.881	303.424	0.0323576	26.5412	12.8653
dups	5p	5100	1.22387	4.29671	0.161348	0.298233	0.116313	799.428	880.407	0.714116	68.6153	210.077
x-all	5p	1421	1.47282	1.15503	0.00174902	0.15705	0.0346768	55.7369	45.2007	0.392087	11.2042	5.0496
x-dels	5p	957	1.60257	0.76386	0.000461078	0.142849	0.02835	16.767	12.9709	0.245798	2.50405	2.09778
x-dups	5p	464	1.21945	0.39117	0.771905	0.0670694	0.0207987	38.9699	32.2298	0.574696	11.0697	4.61853
y-all	5p	185	2.24756	0.135524	0.0101079	0.0478271	0.0156499	181.333	152.24	0.711446	52.8311	58.2157
y-dels	5p	75	1.17371	0.063655	0.422754	0.01999	0.0104783	4.23333	31.8	0.00214693	1.54259	8.8254
y-dups	5p	110	3.19869	0.0718686	0.00194674	0.0434404	0.010918	177.1	120.44	0.468066	52.6691	57.5844
PAR-all	5p	32	2.1904	0.023614	0.797222	0.016838	0.00486787	4.4606	6.42299	0.642735	2.94421	3.03481
PAR-dels	5p	16	1.29178	0.013347	0.541458	0.00989661	0.0036789	0.295017	1.56318	0.217176	0.210446	1.00521
PAR-dups	5p	16	3.35862	0.0102669	0.368975	0.0138726	0.00323164	4.16559	4.85981	0.865775	2.9391	2.86622
auto-all	5p	11262	1.23975	9.46612	0.139849	0.449194	0.144872	929.239	986.39	0.785831	55.3071	202.871
auto-dels	5p	6736	1.27545	5.63244	0.149828	0.290031	0.0865334	345.88	258.653	0.00212318	26.4633	9.30152
auto-dups	5p	4526	1.1873	3.83368	0.404468	0.280536	0.113288	583.358	727.737	0.484465	45.4233	201.378

## Sheet: 5p_100kb_sums
class	freq	ncnv	a_rate	c_rate	p_rate	sema_rate	semc_rate	a_totkb	c_totkb	p_totkb	sema_totkb	semc_totkb
all	5p	2700	1.21031	2.27926	0.506407	0.1696	0.0758896	867.475	961.321	0.67404	70.9748	211.467
dels	5p	785	1.4783	0.637577	0.835745	0.104929	0.0258865	200	182.566	0.524756	24.3167	12.576
dups	5p	1915	1.10624	1.64168	0.247268	0.119812	0.0698809	667.475	778.755	0.613373	66.3276	209.951
x-all	5p	102	1.19951	0.0862423	0.496861	0.0245469	0.00989314	31.2166	27.8434	0.782067	11.1155	4.98131
x-dels	5p	21	1.74928	0.0164271	0.739845	0.0127015	0.004075	4.0044	5.03292	0.715594	1.92875	2.0595
x-dups	5p	81	1.07015	0.0698152	0.55627	0.021588	0.0090286	27.2122	22.8105	0.712019	11.0043	4.55453
y-all	5p	114	1.73722	0.0893224	0.0091058	0.0359067	0.0124641	174.974	150.532	0.755646	52.6809	58.2123
y-dels	5p	32	0.37318	0.0308008	0.814053	0.00810414	0.00776052	1.91398	30.7578	0.00125589	1.37346	8.80995
y-dups	5p	82	2.45513	0.0585216	0.00597895	0.0352521	0.00928282	173.06	119.774	0.49506	52.6994	57.5825
PAR-all	5p	10	0.621967	0.00924025	0.696991	0.00574713	0.00306739	2.8834	5.98283	0.459137	2.8834	3.03225
PAR-dels	5p	-	-	-	-	-	-	-	-	-	-	-
PAR-dups	5p	8	0.799672	0.00718686	0.691057	0.00574713	0.00270799	2.8834	4.73557	0.648821	2.8834	2.86536
auto-all	5p	2484	1.18838	2.1037	0.927467	0.165801	0.0739637	661.284	782.946	0.559879	49.3512	202.687
auto-dels	5p	732	1.52842	0.590349	0.825587	0.102351	0.0247718	194.082	146.775	0.0671165	24.0936	8.97924
auto-dups	5p	1752	1.05574	1.51335	0.76513	0.115251	0.0680089	467.202	636.171	0.411105	41.5521	201.243
