# Supplementary material for: Human Spermatogenic Failure Purges Deleterious Mutation Load from the Autosomes and Both Sex Chromosomes, including the Gene DMRT1
Source: PLoS Genet. 2013 Mar 21;9(3):e1003349. doi: 10.1371/journal.pgen.1003349 (PMC3605256; doi:10.1371/journal.pgen.1003349)
Supplement: Table S3 — The results of CNV burden tests performed on the Washington University cohort. Each subtable contains summary statistics for a different subset of CNVs, selected by size and/or frequency. (XLSX) [file pgen.1003349.s017.xlsx]

## Sheet: Legend
Supplementary Table 3
CNV Burden Statistics for Washington University Cohort
Contained within this file are several subtables supporting the CNV burden tests reported in the main text. Each worksheet (subtable) contains summary statistics for a different subset of CNVs, selected by size and/or frequency.
Subtables
Name	Description
all_sums	The complete set of CNVs for this cohort
5p_sums	All CNVs with call frequency less than 5 percent
100kb_5p_sums	All CNVs with call frequency less than 5 percent and greater than 100kb in size
Legend
Variable	Description
class	Genomic location and "type" of CNV (deletions or duplications)
freq	Frequency treshold for inclusion of CNV in analysis
ncnv	Total number of calls made in this class (cases + controls)
a_rate	Average number of CNVs in azoospermic cases
c_rate	Average number of CNVs in normospermic controls
p_rate	p-value of test comparing rates in cases versus controls
a_totkb	Average total amount of aneuploid sequence in azoospermic cases
c_totkb	Average total amount of aneuploid sequence in normospermic controls
p_totkb	p-value of test comparing total amount of aneuploid sequence in cases versus controls
There are several sheets in this file, each sheet reflects summary statistics for a different set of CNVs ascertained by size or frequency

## Sheet: all_sums
class	freq	ncnv	a_rate	c_rate	p_rate	sema_rate	semc_rate	a_totkb	c_totkb	p_totkb	sema_totkb	semc_totkb
all	all	2713	0.99051	17.34	0.438948	0.945946	0.421929	603.082	513.181	0.0872381	44.7808	28.1117
dels	all	2201	1.01166	13.96	0.665678	0.85513	0.370072	337.073	302.913	0.364358	30.3838	23.9828
dups	all	512	0.903145	3.38	0.140913	0.259435	0.153597	266.01	210.268	0.411457	36.6607	18.6575
x-all	all	50	1.75439	0.25	0.0983294	0.10018	0.0641573	62.2864	7.50694	0.0151305	30.8751	2.60199
x-dels	all	27	1.03199	0.17	0.943962	0.066805	0.058698	8.07477	4.47729	0.452709	3.15745	2.25773
x-dups	all	23	3.28947	0.08	0.0044993	0.0639466	0.027266	54.2116	3.02965	0.0046014	30.8503	1.32351
y-all	all	0	0	0	0	0	0	0	y-all	all	0	0
y-dels	all	0	0	0	0	0	0	0	y-dels	all	0	0
y-dups	all	0	0	0	0	0	0	0	y-dups	all	0	0
PAR-all	all	0	0	0	0	0	0	0	PAR-all	all	0	0
PAR-dels	all	0	0	0	0	0	0	0	PAR-dels	all	0	0
PAR-dups	all	0	0	0	0	0	0	0	PAR-dups	all	0	0
auto-all	all	2661	0.977282	17.09	0.354599	0.912859	0.436953	537.32	505.674	0.468711	38.7698	28.4023
auto-dels	all	2174	1.01141	13.79	0.737611	0.836743	0.380933	328.998	298.436	0.420887	30.5609	24.1679
auto-dups	all	487	0.834662	3.3	0.0190568	0.259265	0.154069	208.322	207.238	0.848018	24.455	18.5746

## Sheet: 5p_sums
class	freq	ncnv	a_rate	c_rate	p_rate	sema_rate	semc_rate	a_totkb	c_totkb	p_totkb	sema_totkb	semc_totkb
all	5p	1426	1.13782	8.65	0.173396	0.747087	0.298269	468.615	335.536	0.00664815	44.0289	27.0979
dels	5p	1060	1.18345	6.33	0.121292	0.667507	0.246615	237.371	181.927	0.0532588	28.5262	22.8064
dups	5p	366	1.01331	2.32	0.848505	0.217486	0.141336	231.245	153.609	0.0943116	36.031	17.4936
x-all	5p	50	1.75439	0.25	0.0983294	0.10018	0.0641573	62.2864	7.50694	0.0151305	30.8751	2.60199
x-dels	5p	27	1.03199	0.17	0.943962	0.066805	0.058698	8.07477	4.47729	0.452709	3.15745	2.25773
x-dups	5p	23	3.28947	0.08	0.0044993	0.0639466	0.027266	54.2116	3.02965	0.0046014	30.8503	1.32351
y-all	5p	0	-	-	-	-	-	-	-	-	-	-
y-dels	5p	0	-	-	-	-	-	-	-	-	-	-
y-dups	5p	0	-	-	-	-	-	-	-	-	-	-
PAR-all	5p	0	-	-	-	-	-	-	-	-	-	-
PAR-dels	5p	0	-	-	-	-	-	-	-	-	-	-
PAR-dups	5p	0	-	-	-	-	-	-	-	-	-	-
auto-all	5p	1374	1.11529	8.4	0.326055	0.711361	0.30418	402.853	328.029	0.0852325	37.9755	27.1477
auto-dels	5p	1033	1.18763	6.16	0.090978	0.642168	0.24933	229.296	177.449	0.0671589	28.5353	22.887
auto-dups	5p	341	0.916353	2.24	0.235619	0.210056	0.140791	173.557	150.579	0.481733	23.5416	17.3536

## Sheet: 5p_100kb_sums
class	freq	ncnv	a_rate	c_rate	p_rate	sema_rate	semc_rate	a_totkb	c_totkb	p_totkb	sema_totkb	semc_totkb
all	5p	156	1.28655	0.9	0.137396	0.141132	0.0915633	311.968	193.783	0.020786	44.1532	26.054
dels	5p	72	1.18319	0.43	0.516242	0.0940685	0.0655282	133.475	93.3716	0.281937	27.5506	21.5174
dups	5p	84	1.38111	0.47	0.0753986	0.0985205	0.0731057	178.493	100.411	0.0356436	35.8744	17.2173
x-all	5p	8	5.26316	0.02	0.0686086	0.0480458	0.0140705	51.8034	2.73271	0.0438052	30.8825	1.98312
x-dels	5p	0	-	-	-	-	-	-	-	-	-	-
x-dups	5p	7	10.5263	0.01	0.0517148	0.0480458	0.01	51.8034	1.02411	0.014042	30.8825	1.02411
y-all	5p	0	-	-	-	-	-	-	-	-	-	-
y-dels	5p	0	-	-	-	-	-	-	-	-	-	-
y-dups	5p	0	-	-	-	-	-	-	-	-	-	-
PAR-all	5p	0	-	-	-	-	-	-	-	-	-	-
PAR-dels	5p	0	-	-	-	-	-	-	-	-	-	-
PAR-dups	5p	0	-	-	-	-	-	-	-	-	-	-
auto-all	5p	148	1.19617	0.88	0.362623	0.140312	0.0924198	260.165	191.05	0.106526	37.2201	26.1806
auto-dels	5p	71	1.21136	0.42	0.446903	0.0940685	0.0654124	133.475	91.663	0.235284	27.5506	21.5231
auto-dups	5p	77	1.1823	0.46	0.266002	0.0904949	0.0730573	126.69	99.3871	0.187605	22.4434	17.2465
